# Supplementary material for: An siRNA library screen identifies CYLD and USP34 as deubiquitinases that regulate GPCR-p38 MAPK signaling and distinct inflammatory responses
Source: J Biol Chem. 2023 Oct 20;299(12):105370. doi: 10.1016/j.jbc.2023.105370 (PMC10694601; doi:10.1016/j.jbc.2023.105370)
Supplement: Dataset S1 [file mmc2.xlsx]

## Sheet: EA.hy926_7.5 min Th
	Norm to ns		Norm to 1		Norm to 1		Norm to 1		Norm to 1		Norm to 1		Norm to 1		Norm to 1		Norm to 1		Norm to 1
ns	1	ns	1	ns	1	ns	1	ns	1	ns	1	ns	1	ns	1	ns	1	ns	1
A2(USP50)	1.00969	B2 (USP12)	0.412924	(C2) OTUD6B	0.83444	(D2) USP21	1.00083	(E2) ZRANB1	0.954424	(F2) USP26	1.32811	(G2) USP42	1.03589	(H2) STAMBP	1.329	(A2) USP11	1.06635	(B2) MYSM1	0.924182
A3(OTUB2)	1.23182	B3 (FBXO7)	0.575534	(C3) USP1	0.849559	(D3) USP48	1.22295	(E3) FBXO8	1.35818	(F3) UFD1L	1.23332	(G3) UCHL5	1.79795	(H3) UCHL3	0.950242	(A3) USP44	1.08693	(B3) USP4	0.838546
A4(OTUD5)	0.789823	B4 (USP13)	3.77579	(C4) USP29	1.56883	(D4) USP18	1.40471	(E4) YOD1	0.860055	(F4) USP37	1.27057	(G4) STAMBPL1	0.908802	(H4) OTUD1	0.811203	(A4) UBL3	0.914004	(B4) UBTD1	1.01668
A5(USP53)	0.985462	B5 (SENP2)	1.26167	(C5) USP16	0.930431	(D5) BAP1	1.27831	(E5) USP34	1.15358	(F5) USP5	0.603781	(G5) USP43	0.677708	(H5) USP24	1.03239	(A5) CYLD	1.2878	(B5) USP25	0.91361
A6(USP10)	0.865752	B6 (USP7)	1.06009	(C6) OTUD7A	1.47533	(D6) USP9Y	0.862988	(E6) USP2	0.83685	(F6) USPL1	0.936448	(G6) USP27X	1.15188	(H6) USP35	0.88475	(A6) USP39	0.735582	(B6) USP47	1.39352
A7(OTUB1)	1.09215	B7 (VCPIP1)	0.652197	(C7) TNFAIP3	0.498224	(D7) USP9X	0.821656	(E7) USP32	0.798681	(F7) UCK2	0.919651	(G7) BRCC3	0.804604	(H7) USP54	1.44204	(A7) USP14	0.874505	(B7) USP15	1.04921
A8(USP46)	0.899598	(B8) USP28	0.590828	(C8) PSMD14	0.829448	(D8) UBL4A	1.06813	(E8) USP36	1.20725	(F8) USP33	0.905776	(G8) OTUD4	1.12963	(H8) USP40	0.869318	(A8) UBTD2	1.26705	si-p38	1.31883
A9(USP41)	1.21867	(B9) USP51	1.73098	(C9) OTUD7B	1.11254	(D9) UBR1	0.914897	(E9) PARP11	0.895596	(F9) USP22	1.25896	(G9) PRPF8	0.876671	(H9) USP8	0.858372	(A9) USP38	0.893339
A10 (JOSD1)	0.932417	(B10) USP19	0.756491	(C10) MPND	1.21114	(D10) USP45	1.15463	(E10) COPS5	1.03084	(F10) ATXN3	0.984029	(G10) UBL5	1.1047	(H10) USP3	1.20835	(A10) USP6	0.981705
A11 (UEVLD)	1.00151	(B11) UCHL1	1.00408	(C11) USP49	0.872296	(D11) PAN2	0.608949	(E11) USP30	0.896817	(F11) USP31	0.663199	(G11) USP17L2	0.975962	(H11) JOSD2	0.739177	(A11) USP20	0.833864
si-p38	0.706695	si-p38	18.0512	si-p38	1.27062	si-p38	1.2	si-p38	1.2395	si-p38	1.9243	si-p38	1.10062	si-p38	1.47455	si-p38	2.33316
