# Supplementary material for: An siRNA library screen identifies CYLD and USP34 as deubiquitinases that regulate GPCR-p38 MAPK signaling and distinct inflammatory responses
Source: J Biol Chem. 2023 Oct 20;299(12):105370. doi: 10.1016/j.jbc.2023.105370 (PMC10694601; doi:10.1016/j.jbc.2023.105370)
Supplement: Dataset S2 [file mmc3.xlsx]

## Sheet: HeLa-PAR1_5 min Th
	Gel 1 (p38)	Gel 2(pp38)	pp38/p38	Norm to ns		Gel 3 (p38)	Gel 4(pp38)	pp38/p38	Norm to 1		Gel 5 (p38)	Gel 6 (pp38)	pp38/p38	Norm to 1		Gel 7 (p38)	Gel 8(pp38)	pp38/p38	Norm to 1		Gel 9 (p38)	Gel 10 (pp38)	pp38/p38	Norm to 1		Gel 11 (p38)	Gel 12(pp38)	pp38/p38	Norm to 1		Gel 13 (p38)	Gel 14 (pp38)	pp38/p38	Norm to 1		Gel 15 (p38)	Gel 16 (pp38)	pp38/p38	Norm to 1		Gel 17 (p38)	Gel 18 (pp38)	pp38/p38	Norm to 1		Gel 19 (p38)	Gel 20 (pp38)	pp38/p38	Norm to 1
ns	10066.5	7248.39	0.720048	1	ns	7987.46	12671.3	1.58639	1	ns	14536.6	13985.3	0.962071	1	ns	12463.8	12439.9	0.998077	1	ns	13036.7	9732.27	0.74653	1	ns	16036.3	12723	0.793389	1	ns	16758	14988.5	0.894407	1	ns	11324.9	11163.4	0.985736	1	ns	12931.5	15438.6	1.19387	1	ns	10870.7	7604.75	0.699567	1
si-p38	1749.91	661.577	0.378063	0.525052	si-p38	1771.08	1094.6	0.618039	0.389587	si-p38	7482.75	3935.02	0.525879	0.546612	si-p38	4229.37	3090.64	0.730757	0.732165	si-p38	3961.95	1883.2	0.475322	0.636709	si-p38	3905.54	1900.33	0.486572	0.613283	si-p38	2810.64	3427.3	1.2194	1.36336	si-p38	1937.5	1028.01	0.530588	0.538265	si-p38	3931.42	3659.47	0.930826	0.779669	si-p38	2073.03	1393.84	0.672368	0.96112
A2 (USP50)	6513.97	6221.85	0.955155	2.52644	A10 (JOSD1)	6603.97	11700	1.77166	2.86659	(B8) USP28	14623.3	8537.82	0.583849	1.11023	(C6) OTUD7A	10282.8	11756.9	1.14336	1.56462	(D4) USP18	13986	8312.85	0.594368	1.25045	(E2) ZRANB1	14310.4	8953.12	0.625639	1.28581	(E10) COPS5	12359.8	13707.1	1.10901	0.909468	(F8) USP33	9345.68	6120.18	0.654867	1.23423	(G6) USP27X	14868	12320.1	0.828632	0.890211	(H4) OTUD1	8494.75	7748.34	0.912132	1.3566
A3 (OTUB2)	8027.75	7876.63	0.981175	1.02724	A11 (UEVLD)	7127.51	8587.12	1.20478	0.680031	(B9) USP51	12916.7	11498.4	0.890201	1.52471	(C7) TNFAIP3	9410.07	10942	1.1628	1.01701	(D5) BAP1	14991.9	11031.9	0.735861	1.23806	(E3) FBXO8	13187.2	9357.7	0.709606	1.13421	(E11) USP 30	16358.6	13788	0.842859	0.760013	(F9) USP22	13059.9	8386	0.642118	0.980533	(G7) BRCC3	12360.9	10099	0.817012	0.985977	(H5) USP24	12559.5	5083.61	0.404763	0.443754
A4 (OTUD5)	6695.68	6585.1	0.983484	1.00235	B2 (USP12)	5113.9	5988.68	1.17106	0.972007	(B10) USP19	12383	11047	0.892114	1.00215	(C8) PSMD14	2726.35	3904.93	1.43229	1.23176	(D6) USP9Y	15212.3	9549.39	0.627742	0.853072	(E4) YOD1	15554.1	9192.92	0.591029	0.832899	(F2) USP26	12049	11792.6	0.978719	1.16119	(F10) ATXN3	9831.87	7429.27	0.755631	1.17678	(G8) OTUD4	13240	9519.85	0.719021	0.880062	(H6) USP35	6528.56	9077.17	1.39038	3.43504
A5 (USP53)	7257.22	7566.92	1.04268	1.06019	B3 (FBXO7)	6047.56	6669.92	1.10291	0.941807	(B11) UCHL1	10166.5	8626.24	0.848498	0.95111	(C9) OTUD7B	4126.37	7590.15	1.83943	1.28425	(D7) USP9X	14233.3	6870.61	0.482713	0.768967	(E5) USP 34	11952.8	9812.53	0.820942	1.389	(F3) UFD1L	14190.1	14264.1	1.00521	1.02707	(F11) USP31	8127.44	7259.51	0.89321	1.18207	(G9) PRPF8	1155.89	5663.51	4.89969	6.81439	(H7) USP54	10826.9	12971.1	1.19804	0.861662
A6 (USP10)	7622.51	12740.6	1.67144	1.60303	B4 (USP13)	5985.56	6321.8	1.05618	0.957625	(C2) OTUD6B	7582.29	8835.41	1.16527	1.37333	(C10) MPND	4950.15	7530.85	1.52134	0.827073	(D8) UBL4A	11241.1	5355.12	0.476386	0.986894	(E6) USP2	11193.7	6022.32	0.538012	0.655359	(F4) USP 37	13568.7	10572	0.779149	0.775106	(G2) USP42	6346.56	4319.95	0.680676	0.762056	(G10) UBL5	4912.9	15277.1	3.10959	0.634651	(H8) USP40	3834.83	5201.49	1.35638	1.13217
A7 (OTUB1)	6593.1	4965.32	0.753109	0.450575	B5 (SENP2)	4557.78	2893.76	0.634906	0.601136	(C3) USP1	9350.07	9783.36	1.04634	0.897939	(C11) USP49	4553.32	5371.42	1.17967	0.775416	(D9) UBR1	11907.4	5469.42	0.45933	0.964196	(E7) USP32	11006.4	5607.61	0.509488	0.946983	(F5) USP 5	13476.1	7396.22	0.548841	0.704411	(G3) UCHL5	6127.15	4355.47	0.710848	1.04433	(G11) USP17L2	6041.85	7603.97	1.25855	0.404731	(H9) USP8	8438.17	8302.17	0.983883	0.725374
A8 (USP46)	9338.12	9280.58	0.993839	1.31965	B6 (USP7)	6053.56	2267.69	0.374604	0.590016	(C4) USP29	9507.36	9988.77	1.05064	1.0041	(D2) USP21	5892.39	7082.78	1.20202	1.01895	(D10) USP45	11807.7	4309.88	0.365007	0.79465	(E8) USP 36	11918.6	3953.9	0.331742	0.651128	(F6) USPL1	8733.22	8925.27	1.02199	1.86209	(G4) STAMBPL1	5926.9	2688.45	0.453601	0.638112	(H2) STAMBP	7690.63	9509.63	1.23652	0.982497	(H10) USP3	9153	6809.1	0.74392	0.756106
A9 (USP41)	6224.27	1617.08	0.259803	0.261414	B7 (VCPIP1)	4204.54	798.527	0.18992	0.506989	(C5) USP16	9053.77	12588.7	1.39043	1.32342	(D3) USP48	8101.7	6743.49	0.832355	0.692462	(D11) PAN2	11800	12541.2	1.06281	2.91176	(E9) PARP11	12543	7362.17	0.586953	1.76931	(F7) UCK2	11580.8	9961.27	0.860152	0.841644	(G5) USP43	6059.15	5828.27	0.961896	2.12058	(H3) UCHL3	9904.36	9400.89	0.949167	0.767611	(H11) JOSD2	8835.12	7463.05	0.844703	1.13548
DMSO	12038	7847.1	0.651859	2.50905	DMSO	15428.7	6695.22	0.433944	2.28488	DMSO	8220.94	9493.6	1.15481	0.830537	DMSO	9063.65	6233.07	0.6877	0.826211	DMSO	11743.5	6661.07	0.567214	0.533691	DMSO	10885.5	6587.71	0.605183	1.03106	DMSO	12460.4	9875.56	0.792558	0.921417	DMSO	8563.34	5845.61	0.682632	0.709674	DMSO	10967.3	11382.4	1.03785	1.09343	DMSO	10521.2	7295.22	0.69338	0.820857
SB203580	10309.4	1558.55	0.151178	0.231918	SB203580	14573.6	8660.36	0.594249	1.36941	SB203580	9035.51	5798.68	0.641766	0.555734	SB203580	8618.48	3179.22	0.368885	0.536403	SB203580	12589.3	190.021	0.0150939	0.0266106	SB203580	11104.9	622.941	0.0560961	0.0926927	SB203580	10699.1	1201.48	0.112297	0.14169	SB203580	9079.12	488.456	0.0538	0.0788125	SB203580	11966.3	1588.89	0.132781	0.127939	SB203580	12129	811.163	0.0668782	0.0964524
[truncated: 10 more columns]
